# Supplementary material for: On the Pb2+ Ions Adsorption onto Prunus dulcis Hull
Source: Molecules. 2026 Jul 1;31(13):2311. doi: 10.3390/molecules31132311 (PMC13362795; doi:10.3390/molecules31132311)
Supplement: Supplementary file 1 [file molecules-31-02311-s001.zip]

Archive with 1 entries (1 files):
- molecules-4334237-supplementary.pdf
